# Supplementary material for: Restoring Metabolic-Inflammatory Homeostasis: Curcumin’s Multi-Layered Defense Against Chondrocyte Dysfunction
Source: Metabolites. 2026 Jul 19;16(7):506. doi: 10.3390/metabo16070506 (PMC13414324; doi:10.3390/metabo16070506)
Supplement: Supplementary file 1 [file metabolites-16-00506-s001.zip]

Archive with 1 entries (1 files):
- metabolites-4360199-supplementary.pdf
